# Supplementary material for: Z-Scheme Heterojunction of Phosphorus-Doped Carbon Nitride/Titanium Dioxide: Photocatalytic Performance
Source: Molecules. 2024 Sep 12;29(18):4342. doi: 10.3390/molecules29184342 (PMC11433829; doi:10.3390/molecules29184342)
Supplement: Supplementary file 1 [file molecules-29-04342-s001.zip]

Archive with 1 entries (1 files):
- molecules-3195426-supplementary.pdf
